# Supplementary material for: Clinical Outcomes of GLP-1 Receptor Agonist and SGLT2 Inhibitor Combination Therapy in Heart Failure: A Real-World Propensity-Matched TriNetX Analysis
Source: Biomedicines. 2026 Jun 17;14(6):1368. doi: 10.3390/biomedicines14061368 (PMC13296858; doi:10.3390/biomedicines14061368)
Supplement: Supplementary file 1 [file biomedicines-14-01368-s001.zip]

Archive with 1 entries (1 files):
- biomedicines-4310583-supplementary.pdf
